# Supplementary material for: Standardized Assessment of Resistance Training-Induced Subjective Symptoms and Objective Signs of Immunological Stress Responses in Young Athletes
Source: Front Physiol. 2018 Jun 5;9:698. doi: 10.3389/fphys.2018.00698 (PMC5996067; doi:10.3389/fphys.2018.00698)
Supplement: Supplementary file 5 [file Data_Sheet_1.XLS]

## Sheet: Demographics
KINGS_NR	age	sex	height	weight	BMI
KS001	16	0	193	76	20.4
KS002	17	0	185	75	21.91
KS003	15	0	161	58	22.38
KS004	16	0	187	75	21.45
KS005	15	0	170	63	21.8
KS007	16	0	182	75	22.64
KS009	18	0	176	66.5	21.47
KS010	18	0	171	64	21.89
KS012	18	0	172	54	18.25
KS014	17	0	174	65	21.47
KS016	15	0	193	80	21.48
KS018	15	0	180	67	20.68
KS020	17	0	178	66	20.83

## Sheet: Training-days
	day*
	2	5	6	7	8		n	%
KS001	1	1	1	1	1		5	100
KS002	1	1	1	1	1		5	100
KS003	1	1	1	1	1		5	100
KS004	1	1	1	1	1		5	100
KS005	1	1	1	1	1		5	100
KS007	1	1	1	0	1		4	80
KS009	0	1	0	0	0		1	20
KS010	1	0	0	1	1		3	60
KS012	1	1	1	0	1		4	80
KS014	1	0	1	1	1		4	80
KS016	1	1	1	1	1		5	100
KS018	1	1	1	1	1		5	100
KS020	1	1	1	1	1		5	100
n	12	11	11	10	12
%	92.3077	84.6154	84.6154	76.9231	92.3077
							n	%
						Sum:	56	86.1538
* days with data for morning and post-exercise session

## Sheet: Complete-Datasets
KINGS_NR	day	morn_vs_pex	age	sex	height	weight	BMI	Recovery	Stress	WBC	LYM	LYM_P	MID	MID_P	GRAN	GRAN_P	RBC	HGB	HCT	MCV	MCH	MCHC	RDW_P	RDWa	PLT	PDW	LPCR	Zrecovery	Zstress	ZWBC	ZLYM	ZLYM_P	ZMID	ZMID_P	ZGRAN	ZGRAN_P	ZRBC	ZHGB	ZHCT	ZMCV	ZMCH	ZMCHC	ZRDW_P	ZRDWa	ZPLT	ZPDW	ZLPCR
KS001	2	PRE	16	m	193	76	20.4	5.38	0.25	6.3	2.7	43.3	0.6	8.6	3	48.1	4.97	9.2	40.7	82	1.84	22.5	14.6	53	82	14.8	29.8	1.34582	-1.15887	-0.81837	-0.4191	0.62218	-0.41348	0.96202	-0.83901	-0.70554	0.79492	0.73294	0.64074	-0.71531	-0.71897	0.05671	1.4525	0.25591	-1.55458	1.44213	1.50829
KS001	2	POST	16	m	193	76	20.4	5.13	0.13	6.5	2.3	35.9	0.5	7.6	3.7	56.5	4.97	9.3	40.9	82.3	1.86	22.6	14.3	52.2	114	16.2	34.7	1.03933	-1.30381	-0.73546	-0.86935	-0.31216	-0.8909	-0.06806	-0.4514	0.30554	0.79492	0.85981	0.69672	-0.55812	-0.29627	0.32136	0.73479	-0.14849	-0.6501	2.44847	2.48165
KS001	5	PRE	16	m	193	76	20.4	5.63	0.19	7.9	3.5	43.9	0.7	9.3	3.7	46.8	5.25	9.6	42.9	81.6	1.83	22.4	14.3	51.6	80	15.4	32.4	1.65231	-1.23134	-0.15509	0.48141	0.69794	0.06394	1.68308	-0.4514	-0.86202	1.41273	1.24044	1.2565	-0.92489	-0.93032	-0.20794	0.73479	-0.45179	-1.61111	1.87342	2.02476
KS001	5	POST	16	m	193	76	20.4	5.06	0.38	7.5	2.6	34.8	0.6	6.6	4.3	58.6	4.66	8.6	37.9	81.3	1.85	22.7	14.4	51.6	106	13.8	28	0.95351	-1.00185	-0.32091	-0.53166	-0.45105	-0.41348	-1.09814	-0.11915	0.55831	0.11091	-0.02832	-0.14294	-1.08208	-0.50762	0.586	0.97403	-0.45179	-0.87622	0.72331	1.15072
KS001	6	PRE	16	m	193	76	20.4	5.44	0.19	7.6	3.5	46.6	0.7	8.3	3.4	45.1	5.28	9.7	42.9	81.3	1.85	22.8	14.4	52	89	13.4	24.9	1.41938	-1.23134	-0.27945	0.48141	1.03884	0.06394	0.653	-0.61752	-1.06664	1.47893	1.36732	1.2565	-1.08208	-0.50762	0.85065	0.97403	-0.24959	-1.35673	0.43578	0.53492
KS001	6	POST	16	m	193	76	20.4	5.31	0	8	2.1	27.2	0.8	8.3	5.1	64.5	4.67	8.7	38.4	82.2	1.86	22.6	14.4	52.5	133	16.2	34.8	1.26	-1.46083	-0.11363	-1.09448	-1.41064	0.54136	0.653	0.32384	1.26847	0.13298	0.09856	-0.003	-0.61051	-0.29627	0.32136	0.97403	0.00316	-0.11306	2.44847	2.50151
KS001	7	PRE	16	m	193	76	20.4	5.5	0.13	6.8	3.1	46.2	0.6	7.4	3.1	46.4	5.14	9.4	41.9	81.3	1.84	22.6	14.1	51	73	13.9	26.4	1.49293	-1.30381	-0.6111	0.03116	0.98834	-0.41348	-0.27408	-0.78364	-0.91017	1.17002	0.98669	0.97661	-1.08208	-0.71897	0.32136	0.25632	-0.7551	-1.80897	0.79519	0.83289
KS001	7	POST	16	m	193	76	20.4	5.31	0.19	8.4	3.5	41.6	0.6	7.5	4.3	50.9	5.1	9.4	41.9	82.2	1.84	22.4	14.5	53.1	77	13.7	28	1.26	-1.23134	0.05219	0.48141	0.40753	-0.41348	-0.17107	-0.11915	-0.36852	1.08176	0.98669	0.97661	-0.61051	-0.71897	-0.20794	1.21326	0.30646	-1.69591	0.65143	1.15072
KS001	8	PRE	16	m	193	76	20.4	5.42	0.33	9.8	4.9	50.7	0.9	7.7	4	41.6	5.72	10.4	47	82.1	1.83	22.3	14.8	53.5	58	14.4	28.1	1.39486	-1.06224	0.63256	2.05731	1.55652	1.01878	0.03495	-0.28527	-1.48793	2.44978	2.25546	2.40404	-0.66291	-0.93032	-0.47258	1.93097	0.50866	-2.23295	1.1546	1.17059
KS001	8	POST	16	m	193	76	20.4	5	0.31	7.7	2.8	36.7	0.6	7.4	4.3	55.9	5.17	9.5	42.6	82.4	1.84	22.3	14.6	53.2	87	14	26.5	0.87995	-1.0864	-0.238	-0.30654	-0.21115	-0.41348	-0.27408	-0.11915	0.23332	1.23622	1.11357	1.17253	-0.50572	-0.71897	-0.47258	1.4525	0.35701	-1.41326	0.86707	0.85276
KS002	2	PRE	17	m	185	75	21.91	4.25	0.44	7.6	3.6	47.2	0.7	8.7	3.3	44.1	5.15	9.7	42.1	81.6	1.88	23	14.2	51.6	103	12.7	21.3	-0.03952	-0.92938	-0.27945	0.59398	1.1146	0.06394	1.06503	-0.67289	-1.18701	1.19209	1.36732	1.03259	-0.92489	0.12643	1.37994	0.49556	-0.45179	-0.96101	-0.06739	-0.1802
KS002	2	POST	17	m	185	75	21.91	4.25	0.56	10.2	3.8	37.2	0.7	7.3	5.7	55.5	4.72	8.9	38.7	82	1.88	23	14.1	51.7	131	13.3	23.7	-0.03952	-0.78444	0.79839	0.8191	-0.14802	0.06394	-0.37708	0.65608	0.18517	0.2433	0.35231	0.08097	-0.71531	0.12643	1.37994	0.25632	-0.40124	-0.16959	0.3639	0.29655
KS002	5	PRE	17	m	185	75	21.91	5.06	0	7.8	3.5	45.5	0.7	8.2	3.6	46.3	5.15	9.6	42	81.5	1.86	22.8	14.1	51.1	118	11.7	20.2	0.95351	-1.46083	-0.19654	0.48141	0.89996	0.06394	0.54999	-0.50677	-0.9222	1.19209	1.24044	1.0046	-0.97729	-0.29627	0.85065	0.25632	-0.70454	-0.53704	-0.78621	-0.39871
KS002	5	POST	17	m	185	75	21.91	4.5	1.13	8.1	2.5	31.3	0.7	7.9	4.9	60.8	4.54	8.6	37.2	82	1.89	23.1	14	51.1	141	12.1	20.2	0.26697	-0.09598	-0.07218	-0.64423	-0.89297	0.06394	0.24097	0.21309	0.82311	-0.15386	-0.02832	-0.33886	-0.71531	0.33778	1.64459	0.01709	-0.70454	0.11306	-0.49868	-0.39871
KS002	6	PRE	17	m	185	75	21.91	4.94	0.81	7.3	3.3	45.2	0.6	7.8	3.4	47	4.98	9.3	40.5	81.4	1.88	23	14.1	50.9	133	12.3	20.1	0.8064	-0.48248	-0.40382	0.25628	0.86208	-0.41348	0.13796	-0.61752	-0.83795	0.81699	0.85981	0.58477	-1.02968	0.12643	1.37994	0.25632	-0.80565	-0.11306	-0.35492	-0.41857
KS002	6	POST	17	m	185	75	21.91	4.75	1.56	11.4	3.1	27.9	1	7.7	7.3	64.4	4.85	9.1	39.9	82.3	1.88	22.9	14.9	54.3	113	12.8	22.2	0.57346	0.42339	1.29585	0.03116	-1.32226	1.4962	0.03495	1.54206	1.25643	0.53014	0.60606	0.41683	-0.55812	0.12643	1.1153	2.1702	0.91306	-0.67836	0.00449	-0.00142
KS002	7	PRE	17	m	185	75	21.91	4.94	0.75	6.5	3	47	0.6	7.9	2.9	45.1	4.65	8.8	37.9	81.4	1.89	23.2	14.1	51.1	117	15.2	29.4	0.8064	-0.55495	-0.73546	-0.08141	1.08935	-0.41348	0.24097	-0.89439	-1.06664	0.08885	0.22543	-0.14294	-1.02968	0.33778	1.90924	0.25632	-0.70454	-0.5653	1.72965	1.42883
KS002	7	POST	17	m	185	75	21.91	5.06	0.63	9.2	4.7	50.9	0.7	7.6	3.8	41.5	4.99	9.4	41.3	82.9	1.89	22.8	14.5	53.6	68	14.4	27.1	0.95351	-0.69989	0.38383	1.83218	1.58177	0.06394	-0.06806	-0.39602	-1.49996	0.83905	0.98669	0.80868	-0.24374	0.33778	0.85065	1.21326	0.55921	-1.95029	1.1546	0.97194
KS002	8	PRE	17	m	185	75	21.91	4.19	1.44	7.6	3.7	49.3	0.7	7.7	3.2	43	5.19	9.7	42.5	81.9	1.88	22.9	14.4	52.2	106	11.5	16.8	-0.11307	0.27845	-0.27945	0.70654	1.37975	0.06394	0.03495	-0.72826	-1.31941	1.28035	1.36732	1.14454	-0.7677	0.12643	1.1153	0.97403	-0.14849	-0.87622	-0.92997	-1.0741
KS002	8	POST	17	m	185	75	21.91	4.38	1.13	15.4	3	19.9	1	6.4	11.4	73.7	4.69	8.8	38.3	81.6	1.88	23.1	14	50.7	104	13.5	24.2	0.11986	-0.09598	2.95406	-0.08141	-2.33235	1.4962	-1.30416	3.81239	2.37584	0.17711	0.22543	-0.03099	-0.92489	0.12643	1.64459	0.01709	-0.90675	-0.93275	0.50766	0.39587
KS003	2	PRE	15	f	161	58	22.38	5.19	0.81	5.4	2.6	49	0.5	7.6	2.3	43.4	4.54	8.4	38.2	84	1.85	22	14.2	53.8	144	11.1	16.7	1.11289	-0.48248	-1.19147	-0.53166	1.34187	-0.8909	-0.06806	-1.22663	-1.27127	-0.15386	-0.28207	-0.05898	0.33262	-0.50762	-1.26652	0.49556	0.66031	0.19786	-1.2175	-1.09397
KS003	2	POST	15	f	161	58	22.38	4.63	0.88	5.9	2.4	41.6	0.6	9	2.9	49.4	4.44	8.2	37.5	84.6	1.84	21.8	14.6	55.4	139	11.7	17.7	0.42635	-0.39794	-0.98419	-0.75679	0.40753	-0.41348	1.37406	-0.89439	-0.54907	-0.37451	-0.53583	-0.2549	0.647	-0.71897	-1.79582	1.4525	1.46912	0.05653	-0.78621	-0.89532
KS003	5	PRE	15	f	161	58	22.38	5.19	0.19	6.3	2.9	47.4	0.7	9.1	2.7	43.5	4.26	7.8	35.7	83.8	1.84	22	13.8	51.9	153	11.2	17.8	1.11289	-1.23134	-0.81837	-0.19397	1.13985	0.06394	1.47707	-1.00513	-1.25923	-0.77168	-1.04333	-0.7587	0.22783	-0.71897	-1.26652	-0.46138	-0.30014	0.45224	-1.14561	-0.87546
KS003	5	POST	15	f	161	58	22.38	3.75	2.25	7.4	3.5	47	0.7	9.2	3.2	43.8	4.37	8	36.9	84.3	1.84	21.8	14.2	54	199	10.1	11.9	-0.65249	1.25679	-0.36236	0.48141	1.08935	0.06394	1.58008	-0.72826	-1.22312	-0.52896	-0.78958	-0.42283	0.48981	-0.71897	-1.79582	0.49556	0.76141	1.75244	-1.93631	-2.04747
KS003	6	PRE	15	f	161	58	22.38	5.06	0.56	5.7	2.3	41.3	0.7	9.7	2.7	49	4.14	7.7	35	84.4	1.86	22.1	14.3	54.2	147	9.9	10.8	0.95351	-0.78444	-1.06711	-0.86935	0.36965	0.06394	2.09512	-1.00513	-0.59721	-1.03645	-1.17021	-0.95462	0.54221	-0.29627	-1.00188	0.73479	0.86251	0.28265	-2.08008	-2.26598
KS003	6	POST	15	f	161	58	22.38	3.38	1.88	6.6	2.1	32.9	0.5	7	4	60.1	4.43	8.1	37.3	84.3	1.84	21.8	14	53.6	217	10.4	13.6	-1.1061	0.80989	-0.69401	-1.09448	-0.69095	-0.8909	-0.68611	-0.28527	0.73886	-0.39657	-0.6627	-0.31088	0.48981	-0.71897	-1.79582	0.01709	0.55921	2.26121	-1.72067	-1.70977
KS003	7	PRE	15	f	161	58	22.38	4.81	0.69	4.4	1.8	41.7	0.4	7.8	2.2	50.5	4.14	7.7	34.8	84.2	1.85	22	14.1	53.4	140	10.5	14.4	0.64702	-0.62742	-1.60602	-1.43217	0.42016	-1.36832	0.13796	-1.282	-0.41666	-1.03645	-1.17021	-1.0106	0.43742	-0.50762	-1.26652	0.25632	0.45811	0.0848	-1.64879	-1.55085
KS003	7	POST	15	f	161	58	22.38	4.44	0.81	4.6	2	44.3	0.5	8	2.1	47.7	4.16	7.7	35.2	84.4	1.84	21.8	14.2	54.2	188	10.1	11.3	0.19342	-0.48248	-1.52311	-1.20705	0.74844	-0.8909	0.34397	-1.33738	-0.75369	-0.99232	-1.17021	-0.89864	0.54221	-0.71897	-1.79582	0.49556	0.86251	1.44152	-1.93631	-2.16665
KS003	8	PRE	15	f	161	58	22.38	5	0.19	6	2.4	41.1	0.6	8.1	3	50.8	4.22	7.8	35.4	83.8	1.86	22.2	13.9	52.1	135	11.3	17	0.87995	-1.23134	-0.94274	-0.75679	0.3444	-0.41348	0.44698	-0.83901	-0.38055	-0.85993	-1.04333	-0.84266	0.22783	-0.29627	-0.73723	-0.22215	-0.19904	-0.05653	-1.07373	-1.03438
KS003	8	POST	15	f	161	58	22.38	3.94	1.44	7.6	2.1	27.5	0.6	7.9	4.9	64.6	4.21	7.8	35.7	84.7	1.85	21.8	14.4	55.3	173	11.1	16.5	-0.41956	0.27845	-0.27945	-1.09448	-1.37276	-0.41348	0.24097	0.21309	1.28051	-0.882	-1.04333	-0.7587	0.6994	-0.50762	-1.79582	0.97403	1.41857	1.01754	-1.2175	-1.1337
KS004	2	PRE	16	m	187	75	21.45	5.38	0.63	7.8	3.8	48.4	0.6	7.7	3.4	43.9	4.98	9.3	41	82.3	1.87	22.7	14.2	52.3	135	12.1	19.5	1.34582	-0.69989	-0.19654	0.8191	1.26612	-0.41348	0.03495	-0.61752	-1.21108	0.81699	0.85981	0.72471	-0.55812	-0.08492	0.586	0.49556	-0.09794	-0.05653	-0.49868	-0.53776
KS004	2	POST	16	m	187	75	21.45	5.31	0.63	7.1	2.9	41.4	0.6	6.8	3.6	51.8	4.57	8.8	37.6	82.3	1.93	23.4	14	51	126	12.2	18.8	1.26	-0.69989	-0.48673	-0.19397	0.38228	-0.41348	-0.89213	-0.50677	-0.26019	-0.08767	0.22543	-0.22691	-0.55812	1.18319	2.43853	0.01709	-0.7551	-0.31092	-0.4268	-0.67681
KS004	5	PRE	16	m	187	75	21.45	4.69	1	7.4	3.6	48.7	0.5	6.7	3.3	44.6	4.97	9.5	40.9	82.2	1.91	23.2	14	50.9	115	12.1	20.7	0.49991	-0.253	-0.36236	0.59398	1.30399	-0.8909	-0.99513	-0.67289	-1.12683	0.79492	1.11357	0.69672	-0.61051	0.76049	1.90924	0.01709	-0.80565	-0.62183	-0.49868	-0.29939
KS004	5	POST	16	m	187	75	21.45	2.88	3.13	10.2	3.5	34.5	0.8	7.3	5.9	58.2	5.21	9.9	43.2	82.9	1.89	22.8	14.1	52.2	168	13.2	22.9	-1.71908	2.31968	0.79839	0.48141	-0.48893	0.54136	-0.37708	0.76683	0.51016	1.32448	1.62107	1.34046	-0.24374	0.33778	0.85065	0.25632	-0.14849	0.87622	0.29202	0.13763
KS004	6	PRE	16	m	187	75	21.45	5.13	0.44	7.2	3.7	52.2	0.6	7.4	2.9	40.4	4.84	9.1	40	82.5	1.88	22.8	14.3	52.3	134	12.2	19.6	1.03933	-0.92938	-0.44527	0.70654	1.74591	-0.41348	-0.27408	-0.89439	-1.63237	0.50808	0.60606	0.44482	-0.45332	0.12643	0.85065	0.73479	-0.09794	-0.0848	-0.4268	-0.5179
KS004	6	POST	16	m	187	75	21.45	4.38	1.63	9.2	3.6	39.4	0.8	7.7	4.8	52.9	4.4	8.3	36.3	82.4	1.89	23	14.4	52.6	120	13	23.3	0.11986	0.50794	0.38383	0.59398	0.12976	0.54136	0.03495	0.15772	-0.12778	-0.46277	-0.40895	-0.59076	-0.50572	0.33778	1.37994	0.97403	0.05371	-0.48051	0.14826	0.21709
KS004	7	PRE	16	m	187	75	21.45	5.13	0.56	8	4.1	50.9	0.5	6.9	3.4	42.2	4.61	8.9	38	82.4	1.93	23.4	14	51.4	86	12.9	23.2	1.03933	-0.78444	-0.11363	1.15679	1.58177	-0.8909	-0.78912	-0.61752	-1.41571	0.00059	0.35231	-0.11495	-0.50572	1.18319	2.43853	0.01709	-0.55289	-1.44152	0.07637	0.19723
KS004	7	POST	16	m	187	75	21.45	5.44	0.38	7.2	3.6	50.7	0.6	7.1	3	42.2	4.79	9.1	40.1	83.6	1.9	22.7	14.4	53.5	116	13.4	23.5	1.41938	-1.00185	-0.44527	0.59398	1.55652	-0.41348	-0.5831	-0.83901	-1.41571	0.39776	0.60606	0.47281	0.12304	0.54914	0.586	0.97403	0.50866	-0.59357	0.43578	0.25682
KS004	8	PRE	16	m	187	75	21.45	6	0	8.4	4	47.4	0.4	5.3	4	47.3	5.37	10.1	44.3	82.5	1.88	22.8	14.2	51.9	133	12	20.3	2.10591	-1.46083	0.05219	1.04423	1.13985	-1.36832	-2.43725	-0.28527	-0.80184	1.67751	1.87483	1.64834	-0.45332	0.12643	0.85065	0.49556	-0.30014	-0.11306	-0.57056	-0.37885
KS004	8	POST	16	m	187	75	21.45	4	2.25	11.8	3.3	28.5	0.9	7.1	7.6	64.4	4.96	9.4	41.1	82.7	1.91	23.1	13.9	51.1	114	13.8	26.3	-0.346	1.25679	1.46167	0.25628	-1.2465	1.01878	-0.5831	1.70818	1.25643	0.77286	0.98669	0.7527	-0.34853	0.76049	1.64459	-0.22215	-0.70454	-0.6501	0.72331	0.81303
KS005	2	PRE	15	f	170	63	21.8	5.06	0.75	10.9	4.8	44.5	0.9	7.8	5.2	47.7	4.16	7.7	34.5	83	1.85	22.3	14.1	52.6	118	13.7	24.3	0.95351	-0.55495	1.08857	1.94474	0.77369	1.01878	0.13796	0.37921	-0.75369	-0.99232	-1.17021	-1.09456	-0.19134	-0.50762	-0.47258	0.25632	0.05371	-0.53704	0.65143	0.41574
KS005	2	POST	15	f	170	63	21.8	4.81	0.56	8.4	3.1	36.8	0.6	6.8	4.7	56.4	4.32	8	36.1	83.5	1.85	22.2	13.8	52.1	155	13	22.6	0.64702	-0.78444	0.05219	0.03116	-0.19852	-0.41348	-0.89213	0.10234	0.2935	-0.63929	-0.78958	-0.64674	0.07064	-0.50762	-0.73723	-0.46138	-0.19904	0.50877	0.14826	0.07804
KS005	5	PRE	15	f	170	63	21.8	5.5	0.56	8.9	3.4	38.3	0.6	6.8	4.9	54.9	4.44	8.2	36.6	82.3	1.84	22.5	13.8	50.8	120	11.5	17.3	1.49293	-0.78444	0.25947	0.36885	-0.00913	-0.41348	-0.89213	0.21309	0.11295	-0.37451	-0.53583	-0.5068	-0.55812	-0.71897	0.05671	-0.46138	-0.8562	-0.48051	-0.92997	-0.97478
KS005	5	POST	15	f	170	63	21.8	4.88	0.94	11.5	3.6	32	0.9	6.7	7	61.3	4.14	7.7	34.5	83.4	1.87	22.4	14	52.3	129	12.4	20.2	0.73284	-0.32547	1.33731	0.59398	-0.80458	1.01878	-0.99513	1.37594	0.8833	-1.03645	-1.17021	-1.09456	0.01825	-0.08492	-0.20794	0.01709	-0.09794	-0.22612	-0.28303	-0.39871
KS005	6	PRE	15	f	170	63	21.8	5.25	0.44	9	3.6	40.7	0.8	7.3	4.6	52	4.96	9	41.2	83	1.82	21.9	14	52.5	148	11.9	19	1.18644	-0.92938	0.30092	0.59398	0.2939	0.54136	-0.37708	0.04697	-0.23611	0.77286	0.47919	0.78069	-0.19134	-1.14168	-1.53117	0.01709	0.00316	0.31092	-0.64244	-0.63708
KS005	6	POST	15	f	170	63	21.8	5	0.69	7.6	3.1	41.5	0.6	7.5	3.9	51	3.53	6.6	29.5	83.6	1.88	22.5	14.1	52.6	127	11.6	17.5	0.87995	-0.62742	-0.27945	0.03116	0.39491	-0.41348	-0.17107	-0.34065	-0.35648	-2.3824	-2.56585	-2.494	0.12304	0.12643	0.05671	0.25632	0.05371	-0.28265	-0.85809	-0.93505
KS005	8	PRE	15	f	170	63	21.8	4.56	0.63	7.8	3.4	43.6	0.5	6.7	3.9	49.7	4.38	8.1	36.2	82.7	1.85	22.4	13.9	51	128	12.5	20.7	0.34053	-0.69989	-0.19654	0.36885	0.66006	-0.8909	-0.99513	-0.34065	-0.51296	-0.5069	-0.6627	-0.61875	-0.34853	-0.50762	-0.20794	-0.22215	-0.7551	-0.25439	-0.21115	-0.29939
KS005	8	POST	15	f	170	63	21.8	4.63	0.88	8.9	3.1	35.5	0.8	7.6	5	56.9	4.07	7.7	33.9	83.4	1.89	22.6	13.9	52.3	98	12.3	21.3	0.42635	-0.39794	0.25947	0.03116	-0.36267	0.54136	-0.06806	0.26846	0.35368	-1.19091	-1.17021	-1.2625	0.01825	0.33778	0.32136	-0.22215	-0.09794	-1.10234	-0.35492	-0.1802
KS007	2	PRE	16	m	182	75	22.64	4.38	0.88	6.6	2.6	39.2	0.6	8.5	3.4	52.3	4.09	7.5	34	83.1	1.84	22.2	13.7	51.3	140	11.4	17.4	0.11986	-0.39794	-0.69401	-0.53166	0.1045	-0.41348	0.85902	-0.61752	-0.2	-1.14678	-1.42396	-1.23451	-0.13894	-0.71897	-0.73723	-0.70062	-0.60344	0.0848	-1.00185	-0.95492
KS007	2	POST	16	m	182	75	22.64	3.81	1.63	12	3.6	30.6	1.1	8.5	7.3	60.9	5.29	9.7	44.7	84.5	1.84	21.8	14.2	54.6	160	12.1	20.3	-0.57894	0.50794	1.54458	0.59398	-0.98135	1.97362	0.85902	1.54206	0.83515	1.50099	1.36732	1.7603	0.59461	-0.71897	-1.79582	0.49556	1.06472	0.6501	-0.49868	-0.37885
KS007	5	PRE	16	m	182	75	22.64	4.06	0.56	7.3	3.1	42.7	0.7	8.3	3.5	49	4.49	8.3	37.3	83.1	1.86	22.3	13.8	51.9	171	12.3	20.8	-0.27245	-0.78444	-0.40382	0.03116	0.54642	0.06394	0.653	-0.56214	-0.59721	-0.26419	-0.40895	-0.31088	-0.13894	-0.29627	-0.47258	-0.46138	-0.30014	0.96101	-0.35492	-0.27952
KS007	5	POST	16	m	182	75	22.64	3.5	2.31	13.8	3.7	26.8	1.1	7.7	9	65.5	4.54	8.5	38.1	83.8	1.86	22.2	14.1	53.2	140	13.1	23.6	-0.95898	1.32926	2.29078	0.70654	-1.46115	1.97362	0.03495	2.48342	1.38884	-0.15386	-0.1552	-0.08697	0.22783	-0.29627	-0.73723	0.25632	0.35701	0.0848	0.22014	0.27668
KS007	6	PRE	16	m	182	75	22.64	4	1.75	7.7	3.1	41	0.7	8.4	3.9	50.6	4.82	8.9	40.4	83.8	1.86	22.2	13.8	52.3	155	12.4	20.5	-0.346	0.65288	-0.238	0.03116	0.33178	0.06394	0.75601	-0.34065	-0.40463	0.46395	0.35231	0.55678	0.22783	-0.29627	-0.73723	-0.46138	-0.09794	0.50877	-0.28303	-0.33912
KS007	6	POST	16	m	182	75	22.64	3.5	2.19	10.9	3.3	30.5	0.9	7.6	6.7	61.9	4.63	8.8	38.7	83.5	1.89	22.6	13.7	51.7	153	12.7	22.6	-0.95898	1.18432	1.08857	0.25628	-0.99398	1.01878	-0.06806	1.20982	0.95552	0.04472	0.22543	0.08097	0.07064	0.33778	0.32136	-0.70062	-0.40124	0.45224	-0.06739	0.07804
KS007	7	PRE	16	m	182	75	22.64	3.94	1.38	7.1	2.6	37.3	0.8	10.6	3.7	52.1	4.14	8.1	36.2	87.4	1.96	22.4	14.3	56.7	122	14.9	30.5	-0.41956	0.20598	-0.48673	-0.53166	-0.13539	0.54136	3.02219	-0.4514	-0.22408	-1.03645	-0.6627	-0.61875	2.1141	1.81725	-0.20794	0.73479	2.12627	-0.42398	1.51401	1.64734
KS007	7	POST	16	m	182	75	22.64	4.13	1.19	6.6	2.8	42.3	0.7	9.7	3.1	48	4.17	7.8	35	83.8	1.88	22.3	13.9	52.4	82	12.6	20.3	-0.18663	-0.02351	-0.69401	-0.30654	0.49592	0.06394	2.09512	-0.78364	-0.71758	-0.97026	-1.04333	-0.95462	0.22783	0.12643	-0.47258	-0.22215	-0.04739	-1.55458	-0.13927	-0.37885
KS007	8	PRE	16	m	182	75	22.64	4.13	1.17	9.5	3.3	35.1	0.9	8.9	5.3	56	4.41	8.5	38.4	87.1	1.92	22.1	14.2	56	134	15.7	31.1	-0.18663	-0.04767	0.5082	0.25628	-0.41317	1.01878	1.27105	0.43459	0.24535	-0.4407	-0.1552	-0.003	1.95691	0.97184	-1.00188	0.49556	1.77242	-0.0848	2.08906	1.76653
KS007	8	POST	16	m	182	75	22.64	3.81	1.88	10.1	3.2	31.7	0.8	7.3	6.1	61	4.18	7.9	35	83.6	1.89	22.6	13.9	52.3	121	12	20.4	-0.57894	0.80989	0.75693	0.14372	-0.84246	0.54136	-0.37708	0.87758	0.84719	-0.94819	-0.91646	-0.95462	0.12304	0.33778	0.32136	-0.22215	-0.09794	-0.45224	-0.57056	-0.35898
KS009	5	PRE	18	f	176	66.5	21.47	2.13	0.44	6.9	2.2	32.3	0.5	6.8	4.2	60.9	4.31	8.1	36.4	84.6	1.88	22.2	14.7	56.2	166	12.7	22.2	-2.63855	-0.92938	-0.56964	-0.98192	-0.7667	-0.8909	-0.89213	-0.17453	0.83515	-0.66135	-0.6627	-0.56278	0.647	0.12643	-0.73723	1.69173	1.87352	0.81969	-0.06739	-0.00142
KS009	5	POST	18	f	176	66.5	21.47	3.75	0.56	12.6	2.4	19.4	0.9	6.5	9.3	74.1	4.3	8.1	35.9	83.5	1.89	22.7	13.9	52.4	204	11.9	19.3	-0.65249	-0.78444	1.79331	-0.75679	-2.39549	1.01878	-1.20115	2.64954	2.42399	-0.68342	-0.6627	-0.70272	0.07064	0.33778	0.586	-0.22215	-0.04739	1.89376	-0.64244	-0.57749
KS010	2	PRE	18	f	171	64	21.89	3.56	0.88	6.9	1.6	23.8	0.6	7.2	4.7	69	4.31	7.9	34.8	80.7	1.84	22.7	13.6	49.6	161	12.5	21.2	-0.88543	-0.39794	-0.56964	-1.6573	-1.83993	-0.41348	-0.48009	0.10234	1.81012	-0.66135	-0.91646	-1.0106	-1.39646	-0.71897	0.586	-0.93985	-1.4628	0.67836	-0.21115	-0.20006
KS010	2	POST	18	f	171	64	21.89	3.06	2.38	10.1	2	20.5	0.7	6.4	7.4	73.1	4.11	7.5	33	80.3	1.83	22.8	13.5	49.2	151	12.3	19.8	-1.49841	1.41381	0.75693	-1.20705	-2.2566	0.06394	-1.30416	1.59744	2.30362	-1.10265	-1.42396	-1.5144	-1.60605	-0.93032	0.85065	-1.17909	-1.665	0.39571	-0.35492	-0.47817
KS010	7	PRE	18	f	171	64	21.89	3.06	2.08	9.2	3.2	34.8	0.7	7.5	5.3	57.7	5.01	8.9	40.8	81.3	1.78	21.9	13.7	50.1	120	13.3	25.4	-1.49841	1.05146	0.38383	0.14372	-0.45105	0.06394	-0.17107	0.43459	0.44998	0.88318	0.35231	0.66873	-1.08208	-1.98708	-1.53117	-0.70062	-1.21005	-0.48051	0.3639	0.63425
KS010	7	POST	18	f	171	64	21.89	2.13	3.31	10.1	2.7	26.9	0.7	6.9	6.7	66.2	4.16	7.7	33.8	81.2	1.86	22.9	13.7	50.1	126	12.9	22.7	-2.63855	2.53709	0.75693	-0.4191	-1.44852	0.06394	-0.78912	1.20982	1.47309	-0.99232	-1.17021	-1.29048	-1.13448	-0.29627	1.1153	-0.70062	-1.21005	-0.31092	0.07637	0.0979
KS010	8	PRE	18	f	171	64	21.89	3.63	1.38	6.6	2.4	36.5	0.6	8.7	3.6	54.8	4.46	8.2	36	80.8	1.85	22.9	13.6	49.4	145	13	23.2	-0.79961	0.20598	-0.69401	-0.75679	-0.2364	-0.41348	1.06503	-0.50677	0.10091	-0.33038	-0.53583	-0.67473	-1.34406	-0.50762	1.1153	-0.93985	-1.5639	0.22612	0.14826	0.19723
KS010	8	POST	18	f	171	64	21.89	3.13	2.19	13.8	4	29	1	6.9	8.8	64.1	4.74	8.5	38.7	81.6	1.8	22	13.5	49.6	112	13	24.9	-1.41259	1.18432	2.29078	1.04423	-1.18337	1.4962	-0.78912	2.37267	1.22032	0.28743	-0.1552	0.08097	-0.92489	-1.56438	-1.26652	-1.17909	-1.4628	-0.70663	0.14826	0.53492
KS012	2	PRE	18	f	172	54	18.25	4.63	0.56	7	1.9	27.1	0.4	6.3	4.7	66.6	4.01	7.6	33.4	83.4	1.9	22.8	13	50	214	10.7	13.6	0.42635	-0.78444	-0.52819	-1.31961	-1.42327	-1.36832	-1.40717	0.10234	1.52124	-1.32329	-1.29709	-1.40244	0.01825	0.54914	0.85065	-2.37526	-1.2606	2.17641	-1.50502	-1.70977
KS012	2	POST	18	f	172	54	18.25	4.75	0.56	12.7	4.3	34	1.2	8.7	7.2	57.3	4.24	8	35.3	83.4	1.9	22.8	12.9	49.2	194	11.5	17.4	0.57346	-0.78444	1.83477	1.38192	-0.55206	2.45104	1.06503	1.48669	0.40183	-0.8158	-0.78958	-0.87065	0.01825	0.54914	0.85065	-2.6145	-1.665	1.61111	-0.92997	-0.95492
KS012	5	PRE	18	f	172	54	18.25	5.56	0	10	4.4	44.1	0.8	7.9	4.8	48	4.77	8.9	39.9	83.6	1.87	22.3	13	50	177	11.8	18.9	1.56649	-1.46083	0.71547	1.49449	0.72319	0.54136	0.24097	0.15772	-0.71758	0.35363	0.35231	0.41683	0.12304	-0.08492	-0.47258	-2.37526	-1.2606	1.13061	-0.71432	-0.65695
KS012	5	POST	18	f	172	54	18.25	4.38	0.88	15.1	5.1	33.7	1.3	8.9	8.7	57.4	4.17	7.8	34.6	83	1.88	22.6	12.8	48.5	180	11	15	0.11986	-0.39794	2.8297	2.28243	-0.58994	2.92846	1.27105	2.3173	0.41387	-0.97026	-1.04333	-1.06657	-0.19134	0.12643	0.32136	-2.85373	-2.01885	1.2154	-1.28938	-1.43167
KS012	6	PRE	18	f	172	54	18.25	4.69	0.5	9.7	3.7	38.6	0.9	8.5	5.1	52.9	4.41	8.3	36.9	83.7	1.89	22.6	12.9	49.7	232	11.3	16.9	0.49991	-0.85691	0.59111	0.70654	0.02875	1.01878	0.85902	0.32384	-0.12778	-0.4407	-0.40895	-0.42283	0.17543	0.33778	0.32136	-2.6145	-1.41225	2.68519	-1.07373	-1.05424
KS012	6	POST	18	f	172	54	18.25	4.94	0.31	9.8	3.9	40.5	1	9.1	4.9	50.4	4.39	8.3	36.7	83.6	1.89	22.6	13.3	51	252	11.7	18.7	0.8064	-1.0864	0.63256	0.93167	0.26865	1.4962	1.47707	0.21309	-0.4287	-0.48483	-0.40895	-0.47881	0.12304	0.33778	0.32136	-1.65756	-0.7551	3.25049	-0.78621	-0.69668
KS012	8	PRE	18	f	172	54	18.25	4.5	0.63	8.6	3.8	44	0.7	8.2	4.1	47.8	4.77	8.9	39.7	83.3	1.86	22.4	12.8	49.3	203	11.5	18	0.26697	-0.69989	0.1351	0.8191	0.71056	0.06394	0.54999	-0.2299	-0.74165	0.35363	0.35231	0.36086	-0.03415	-0.29627	-0.20794	-2.85373	-1.61445	1.8655	-0.92997	-0.83573
KS012	8	POST	18	f	172	54	18.25	4.56	0.92	17.6	7.1	40.7	1.6	8.4	8.9	50.9	5.1	9.4	42.7	83.7	1.84	22	13	50.1	150	12.8	21.7	0.34053	-0.34962	3.86608	4.53371	0.2939	4.36072	0.75601	2.42804	-0.36852	1.08176	0.98669	1.20052	0.17543	-0.71897	-1.26652	-2.37526	-1.21005	0.36745	0.00449	-0.10074
KS014	2	PRE	17	f	174	65	21.47	4.81	0.81	7.7	2.1	28.1	0.6	6.5	5	65.4	4.38	8.4	37.5	85.6	1.92	22.4	14	54.4	155	14.6	29.1	0.64702	-0.48248	-0.238	-1.09448	-1.29701	-0.41348	-1.20115	0.26846	1.3768	-0.5069	-0.28207	-0.2549	1.17097	0.97184	-0.20794	0.01709	0.96362	0.50877	1.29836	1.36923
KS014	2	POST	17	f	174	65	21.47	2.88	2.44	5.7	1.8	31.6	0.4	6.9	3.5	61.5	3.95	7.7	33.6	85	1.94	22.8	13.7	52.4	96	12.2	19.4	-1.71908	1.48628	-1.06711	-1.43217	-0.85509	-1.36832	-0.78912	-0.56214	0.90737	-1.45568	-1.17021	-1.34646	0.85659	1.39454	0.85065	-0.70062	-0.04739	-1.15887	-0.4268	-0.55763
KS014	6	PRE	17	f	174	65	21.47	5.38	0.25	5.2	1.9	37.4	0.5	8.9	2.8	53.7	4.1	7.8	34.7	84.7	1.91	22.6	13.7	52.9	122	13.4	24.4	1.34582	-1.15887	-1.27438	-1.31961	-0.12277	-0.8909	1.27105	-0.94976	-0.03149	-1.12471	-1.04333	-1.03859	0.6994	0.76049	0.32136	-0.70062	0.20536	-0.42398	0.43578	0.4356
KS014	6	POST	17	f	174	65	21.47	3.13	2.31	9.8	3	31	0.9	8.6	5.9	60.4	4.31	8.3	36.7	85.1	1.93	22.6	14	53.9	127	14.6	28.6	-1.41259	1.32926	0.63256	-0.08141	-0.93085	1.01878	0.96202	0.76683	0.77497	-0.66135	-0.40895	-0.47881	0.90899	1.18319	0.32136	0.01709	0.71086	-0.28265	1.29836	1.26991
KS014	7	PRE	17	f	174	65	21.47	4	1.75	4.7	1.6	35.6	0.4	6.7	2.7	57.7	4.03	7.8	34.2	84.9	1.93	22.8	13.7	52.5	100	13	24.5	-0.346	0.65288	-1.48166	-1.6573	-0.35004	-1.36832	-0.99513	-1.00513	0.44998	-1.27916	-1.04333	-1.17853	0.80419	1.18319	0.85065	-0.70062	0.00316	-1.04581	0.14826	0.45547
KS014	7	POST	17	f	174	65	21.47	4	1.38	6.1	2.4	39.4	0.5	7.3	3.2	53.3	4.16	8	35.4	84.9	1.93	22.7	13.8	53.2	105	15.9	32.5	-0.346	0.20598	-0.90128	-0.75679	0.12976	-0.8909	-0.37708	-0.72826	-0.07964	-0.99232	-0.78958	-0.84266	0.80419	1.18319	0.586	-0.46138	0.35701	-0.90448	2.23283	2.04463
KS014	8	PRE	17	f	174	65	21.47	4.63	0.56	5.5	1.7	32.2	0.5	7.8	3.3	60	4.33	8.3	36.8	84.9	1.91	22.5	13.7	53	127	14.8	29.9	0.42635	-0.78444	-1.15002	-1.54474	-0.77933	-0.8909	0.13796	-0.67289	0.72682	-0.61722	-0.40895	-0.45082	0.80419	0.76049	0.05671	-0.70062	0.25591	-0.28265	1.44213	1.52815
KS014	8	POST	17	f	174	65	21.47	3.5	1.88	9.1	2.3	26.1	0.6	5.6	6.2	68.3	4.04	7.7	34	84.2	1.91	22.7	13.9	52.7	100	15.9	32.4	-0.95898	0.80989	0.34238	-0.86935	-1.54953	-0.41348	-2.12823	0.93295	1.72586	-1.2571	-1.17021	-1.23451	0.43742	0.76049	0.586	-0.22215	0.10426	-1.04581	2.23283	2.02476
KS016	2	PRE	15	m	193	80	21.48	3.56	2.44	5.6	2.2	39.5	0.4	7.2	3	53.3	5.05	9	40.9	80.9	1.78	22	14.1	51	181	11.4	18.4	-0.88543	1.48628	-1.10856	-0.98192	0.14238	-1.36832	-0.48009	-0.83901	-0.07964	0.97144	0.47919	0.69672	-1.29167	-1.98708	-1.26652	0.25632	-0.7551	1.24367	-1.00185	-0.75627
KS016	2	POST	15	m	193	80	21.48	3.38	2.94	6.2	2.8	45.4	0.5	8	2.9	46.6	4.86	8.8	39.4	81.1	1.8	22.3	14.4	51.9	183	12.1	18.4	-1.1061	2.09019	-0.85983	-0.30654	0.88733	-0.8909	0.34397	-0.89439	-0.88609	0.55221	0.22543	0.27689	-1.18687	-1.56438	-0.47258	0.97403	-0.30014	1.3002	-0.49868	-0.75627
KS016	5	PRE	15	m	193	80	21.48	3.31	2.83	7.2	2.9	41.4	0.7	8.2	3.6	50.4	5.19	9.4	42.4	81.7	1.82	22.3	14.4	52.2	176	12	18.7	-1.19192	1.95733	-0.44527	-0.19397	0.38228	0.06394	0.54999	-0.50677	-0.4287	1.28035	0.98669	1.11655	-0.87249	-1.14168	-0.47258	0.97403	-0.14849	1.10234	-0.57056	-0.69668
KS016	5	POST	15	m	193	80	21.48	3.63	2.63	9.9	4.4	44.8	0.9	8.6	4.6	46.6	5.44	9.9	44.7	82.1	1.81	22.1	14.6	53.5	150	12.6	21.1	-0.79961	1.71577	0.67402	1.49449	0.81157	1.01878	0.96202	0.04697	-0.88609	1.83196	1.62107	1.7603	-0.66291	-1.35303	-1.00188	1.4525	0.50866	0.36745	-0.13927	-0.21993
KS016	6	PRE	15	m	193	80	21.48	4.13	1.81	8.5	3.6	43	0.8	8.1	4.1	48.9	5.56	9.9	45.5	81.9	1.8	21.9	14.5	53.1	186	11.9	18.5	-0.18663	0.72534	0.09364	0.59398	0.5843	0.54136	0.44698	-0.2299	-0.60925	2.09674	1.62107	1.98421	-0.7677	-1.56438	-1.53117	1.21326	0.30646	1.38499	-0.64244	-0.73641
KS016	6	POST	15	m	193	80	21.48	3	2.25	7.4	3	40.7	0.6	8.1	3.8	51.2	5.11	9.3	41.8	81.8	1.81	22.1	14.5	52.8	146	12.5	20.4	-1.57196	1.25679	-0.36236	-0.08141	0.2939	-0.41348	0.44698	-0.39602	-0.33241	1.10383	0.85981	0.94862	-0.8201	-1.35303	-1.00188	1.21326	0.15481	0.25439	-0.21115	-0.35898
KS016	7	PRE	15	m	193	80	21.48	4.31	1.44	6.2	2.6	43.2	0.6	7.8	3	49	4.87	8.8	39.4	80.9	1.81	22.3	14	50.5	165	12	19.1	0.03404	0.27845	-0.85983	-0.53166	0.60955	-0.41348	0.13796	-0.83901	-0.59721	0.57427	0.22543	0.27689	-1.29167	-1.35303	-0.47258	0.01709	-1.00785	0.79142	-0.57056	-0.61722
KS016	7	POST	15	m	193	80	21.48	2.81	3.13	5.8	2.2	37.8	0.5	8	3.1	54.2	4.71	8.6	38.4	81.6	1.83	22.4	14.6	53.2	150	12.3	21	-1.8049	2.31968	-1.02565	-0.98192	-0.07226	-0.8909	0.34397	-0.78364	0.02869	0.22124	-0.02832	-0.003	-0.92489	-0.93032	-0.20794	1.4525	0.35701	0.36745	-0.35492	-0.23979
KS016	8	PRE	15	m	193	80	21.48	3.44	2.44	7.4	3.5	47.8	0.7	8.7	3.2	43.5	5.44	9.7	44.2	81.2	1.79	22	14.4	52.2	131	12.5	21.2	-1.03254	1.48628	-0.36236	0.48141	1.19036	0.06394	1.06503	-0.72826	-1.25923	1.83196	1.36732	1.62035	-1.13448	-1.77573	-1.26652	0.97403	-0.14849	-0.16959	-0.21115	-0.20006
KS016	8	POST	15	m	193	80	21.48	3.69	2.25	10.9	4.2	38.3	1	9.4	5.7	52.3	5.48	9.9	44.5	81.3	1.81	22.2	14.5	52.5	136	12.8	21.5	-0.72605	1.25679	1.08857	1.26936	-0.00913	1.4962	1.78609	0.65608	-0.2	1.92022	1.62107	1.70432	-1.08208	-1.35303	-0.73723	1.21326	0.00316	-0.02827	0.00449	-0.14047
KS018	2	PRE	15	m	180	67	20.68	3.94	1.13	7	2.8	40.7	0.7	8.3	3.5	51	4.43	8.9	38.8	87.6	2.01	22.9	13.8	55.9	88	16.1	32.9	-0.41956	-0.09598	-0.52819	-0.30654	0.2939	0.06394	0.653	-0.56214	-0.35648	-0.39657	0.35231	0.10896	2.2189	2.874	1.1153	-0.46138	1.72187	-1.38499	2.37659	2.12409
KS018	2	POST	15	m	180	67	20.68	3.56	1.81	6.6	2.6	39.4	0.5	7.5	3.5	53.1	4.59	9.1	40.3	87.9	1.98	22.5	14	56.5	138	13.1	24.1	-0.88543	0.72534	-0.69401	-0.53166	0.12976	-0.8909	-0.17107	-0.56214	-0.10371	-0.04354	0.60606	0.52879	2.37609	2.23995	0.05671	0.01709	2.02517	0.02827	0.22014	0.37601
KS018	5	PRE	15	m	180	67	20.68	3.44	1.19	7.1	3.1	44.7	0.7	7.8	3.3	47.5	4.85	9.6	42.8	88.3	1.98	22.4	14.1	57.3	132	13.9	26.5	-1.03254	-0.02351	-0.48673	0.03116	0.79895	0.06394	0.13796	-0.67289	-0.77776	0.53014	1.24044	1.22851	2.58567	2.23995	-0.20794	0.25632	2.42957	-0.14133	0.79519	0.85276
KS018	5	POST	15	m	180	67	20.68	3.38	1.63	8.1	3.7	45.6	0.6	6.9	3.8	47.5	4.43	8.7	39	88	1.96	22.3	13.9	56.3	112	14.5	28.1	-1.1061	0.50794	-0.07218	0.70654	0.91258	-0.41348	-0.78912	-0.39602	-0.77776	-0.39657	0.09856	0.16493	2.42848	1.81725	-0.47258	-0.22215	1.92407	-0.70663	1.22648	1.17059
KS018	6	PRE	15	m	180	67	20.68	3.56	1.13	5.3	2.1	40.4	0.5	7.5	2.7	52.1	4.49	8.8	39.5	87.9	1.96	22.2	14.1	56.7	144	12.8	21.6	-0.88543	-0.09598	-1.23293	-1.09448	0.25602	-0.8909	-0.17107	-1.00513	-0.22408	-0.26419	0.22543	0.30488	2.37609	1.81725	-0.73723	0.25632	2.12627	0.19786	0.00449	-0.12061
KS018	6	POST	15	m	180	67	20.68	3.19	3	6.1	2.4	40.1	0.5	7.4	3.2	52.5	4.11	8.1	36	87.5	1.98	22.6	14	55.8	109	14	26.2	-1.33903	2.16266	-0.90128	-0.75679	0.21814	-0.8909	-0.27408	-0.72826	-0.17593	-1.10265	-0.6627	-0.67473	2.1665	2.23995	0.32136	0.01709	1.67132	-0.79142	0.86707	0.79316
KS018	7	PRE	15	m	180	67	20.68	3.25	1.44	6.4	2.9	45.6	0.5	6.8	3	47.6	4.71	9.3	41.5	88.1	1.98	22.5	14.1	57.2	119	14.7	28.5	-1.26547	0.27845	-0.77692	-0.19397	0.91258	-0.8909	-0.89213	-0.83901	-0.76573	0.22124	0.85981	0.86465	2.48088	2.23995	0.05671	0.25632	2.37902	-0.50877	1.37025	1.25005
KS018	7	POST	15	m	180	67	20.68	3.81	1.13	7.1	3.6	51.3	0.6	8.1	2.9	40.6	4.82	9.3	42.5	88.1	1.93	22	14.1	57.1	117	14.7	28.3	-0.57894	-0.09598	-0.48673	0.59398	1.63228	-0.41348	0.44698	-0.89439	-1.60829	0.46395	0.85981	1.14454	2.48088	1.18319	-1.26652	0.25632	2.32847	-0.5653	1.37025	1.21032
KS018	8	PRE	15	m	180	67	20.68	3.42	1.13	7	3.6	51.4	0.5	7.3	2.9	41.3	4.66	9.2	40.9	87.7	1.97	22.5	14.1	56.1	146	14.5	26.8	-1.05706	-0.09598	-0.52819	0.59398	1.6449	-0.8909	-0.37708	-0.89439	-1.52404	0.11091	0.73294	0.69672	2.27129	2.0286	0.05671	0.25632	1.82297	0.25439	1.22648	0.91235
KS018	8	POST	15	m	180	67	20.68	3.56	2	6.7	2.7	40.4	0.4	5.9	3.6	53.7	4.28	8.5	37.5	87.7	1.99	22.7	14	56.3	110	14.4	28.3	-0.88543	0.95483	-0.65255	-0.4191	0.25602	-1.36832	-1.8192	-0.50677	-0.03149	-0.72755	-0.1552	-0.2549	2.27129	2.4513	0.586	0.01709	1.92407	-0.76316	1.1546	1.21032
KS020	2	PRE	17	f	178	66	20.83	4.94	0.88	9.1	2.8	31.1	0.8	8.4	5.5	60.5	4.77	8.8	39.7	83.2	1.84	22.2	13.8	51.9	131	12.6	21.4	0.8064	-0.39794	0.34238	-0.30654	-0.91822	0.54136	0.75601	0.54533	0.787	0.35363	0.22543	0.36086	-0.08655	-0.71897	-0.73723	-0.46138	-0.30014	-0.16959	-0.13927	-0.16034
KS020	2	POST	17	f	178	66	20.83	4.5	1.38	6.7	2.1	32	0.5	6.3	4.1	61.7	3.88	7.2	32.2	82.9	1.86	22.5	13.8	51.8	169	12	19.5	0.26697	0.20598	-0.65255	-1.09448	-0.80458	-0.8909	-1.40717	-0.2299	0.93144	-1.61014	-1.80459	-1.73831	-0.24374	-0.29627	0.05671	-0.46138	-0.35069	0.90448	-0.57056	-0.53776
KS020	5	PRE	17	f	178	66	20.83	4.56	0.75	8.1	2.6	32.8	0.6	6.7	4.9	60.5	5.02	9.3	41.7	83.1	1.85	22.3	14	52.5	163	12.6	21.2	0.34053	-0.55495	-0.07218	-0.53166	-0.70357	-0.41348	-0.99513	0.21309	0.787	0.90525	0.85981	0.92063	-0.13894	-0.50762	-0.47258	0.01709	0.00316	0.73489	-0.13927	-0.20006
KS020	5	POST	17	f	178	66	20.83	4.38	1.69	14.3	5.2	36.5	1.3	8.8	7.8	54.7	5.84	10.7	48.9	83.8	1.83	21.8	14	52.8	107	12	19.6	0.11986	0.58041	2.49805	2.395	-0.2364	2.92846	1.16804	1.81893	0.08888	2.71455	2.63609	2.93583	0.22783	-0.93032	-1.79582	0.01709	0.15481	-0.84795	-0.57056	-0.5179
KS020	6	PRE	17	f	178	66	20.83	4.5	1.13	6.1	1.8	29.3	0.4	6.2	3.9	64.5	4.21	7.8	34.8	82.6	1.84	22.3	13.5	50.5	170	10.9	14.4	0.26697	-0.09598	-0.90128	-1.43217	-1.14549	-1.36832	-1.51018	-0.34065	1.26847	-0.882	-1.04333	-1.0106	-0.40093	-0.71897	-0.47258	-1.17909	-1.00785	0.93275	-1.36126	-1.55085
KS020	6	POST	17	f	178	66	20.83	3.81	2	8.4	2.3	28.3	0.7	7	5.4	64.7	3.93	7.5	32.3	82.2	1.9	23.1	13.4	49.7	166	12	19.8	-0.57894	0.95483	0.05219	-0.86935	-1.27175	0.06394	-0.68611	0.48996	1.29254	-1.49981	-1.42396	-1.71032	-0.61051	0.54914	1.64459	-1.41832	-1.41225	0.81969	-0.57056	-0.47817
KS020	7	PRE	17	f	178	66	20.83	4.13	1.69	6.4	1.9	30.3	0.5	7.3	4	62.4	3.94	7.3	32.5	82.6	1.88	22.6	13.4	50	172	11.5	17.5	-0.18663	0.58041	-0.77692	-1.31961	-1.01923	-0.8909	-0.37708	-0.28527	1.0157	-1.47775	-1.67771	-1.65434	-0.40093	0.12643	0.32136	-1.41832	-1.2606	0.98928	-0.92997	-0.93505
KS020	7	POST	17	f	178	66	20.83	4.19	1.63	8.5	3.8	44.6	0.7	7.7	4	47.7	4.23	7.8	35.2	83.1	1.85	22.3	13.8	51.8	123	13.3	24.7	-0.11307	0.50794	0.09364	0.8191	0.78632	0.06394	0.03495	-0.28527	-0.75369	-0.83787	-1.04333	-0.89864	-0.13894	-0.50762	-0.47258	-0.46138	-0.35069	-0.39571	0.3639	0.49519
KS020	8	PRE	17	f	178	66	20.83	4.13	1.75	7.7	2.7	35.4	0.6	7.3	4.4	57.3	4.57	8.5	37.8	82.5	1.86	22.6	14	52.2	124	12.8	23.9	-0.18663	0.65288	-0.238	-0.4191	-0.37529	-0.41348	-0.37708	-0.06378	0.40183	-0.08767	-0.1552	-0.17093	-0.45332	-0.29627	0.32136	0.01709	-0.14849	-0.36745	0.00449	0.33628
KS020	8	POST	17	f	178	66	20.83	3.13	2.56	12	1.7	14.3	0.5	4.1	9.8	81.6	4.05	7.6	33.4	82.4	1.88	22.7	13.7	50.9	165	12.4	20.9	-1.41259	1.63122	1.54458	-1.54474	-3.03942	-0.8909	-3.67335	2.92641	3.32674	-1.23503	-1.29709	-1.40244	-0.50572	0.12643	0.586	-0.70062	-0.80565	0.79142	-0.28303	-0.25966

## Sheet: Change-Scores
KINGS_NR	day	Recovery_Pre	Stress_Pre	WBC_Pre	LYM_Pre	LYM_P_Pre	MID_Pre	MID_P_Pre	GRAN_Pre	GRAN_P_Pre	RBC_Pre	HGB_Pre	HCT_Pre	MCV_Pre	MCH_Pre	MCHC_Pre	RDW_P_Pre	RDWa_Pre	PLT_Pre	PDW_Pre	LPCR_Pre	Recovery_Post	Stress_Post	WBC_Post	LYM_Post	LYM_P_Post	MID_Post	MID_P_Post	GRAN_Post	GRAN_P_Post	RBC_Post	HGB_Post	HCT_Post	MCV_Post	MCH_Post	MCHC_Post	RDW_P_Post	RDWa_Post	PLT_Post	PDW_Post	LPCR_Post	Recovery_Change	Stress_Change	WBC_Change	LYM_Change	LYM_P_Change	MID_Change	MID_P_Change	GRAN_Change
KS001	2	5.38	0.25	6.3	2.7	43.3	0.6	8.6	3	48.1	4.97	9.2	40.7	82	1.84	22.5	14.6	53	82	14.8	29.8	5.13	0.13	6.5	2.3	35.9	0.5	7.6	3.7	56.5	4.97	9.3	40.9	82.3	1.86	22.6	14.3	52.2	114	16.2	34.7	-0.25	-0.12	0.2	-0.4	-7.4	-0.1	-1	0.7
KS001	5	5.63	0.19	7.9	3.5	43.9	0.7	9.3	3.7	46.8	5.25	9.6	42.9	81.6	1.83	22.4	14.3	51.6	80	15.4	32.4	5.06	0.38	7.5	2.6	34.8	0.6	6.6	4.3	58.6	4.66	8.6	37.9	81.3	1.85	22.7	14.4	51.6	106	13.8	28	-0.57	0.19	-0.4	-0.9	-9.1	-0.1	-2.7	0.6
KS001	6	5.44	0.19	7.6	3.5	46.6	0.7	8.3	3.4	45.1	5.28	9.7	42.9	81.3	1.85	22.8	14.4	52	89	13.4	24.9	5.31	0	8	2.1	27.2	0.8	8.3	5.1	64.5	4.67	8.7	38.4	82.2	1.86	22.6	14.4	52.5	133	16.2	34.8	-0.13	-0.19	0.4	-1.4	-19.4	0.1	0	1.7
KS001	7	5.5	0.13	6.8	3.1	46.2	0.6	7.4	3.1	46.4	5.14	9.4	41.9	81.3	1.84	22.6	14.1	51	73	13.9	26.4	5.31	0.19	8.4	3.5	41.6	0.6	7.5	4.3	50.9	5.1	9.4	41.9	82.2	1.84	22.4	14.5	53.1	77	13.7	28	-0.19	0.06	1.6	0.4	-4.6	0	0.1	1.2
KS001	8	5.42	0.33	9.8	4.9	50.7	0.9	7.7	4	41.6	5.72	10.4	47	82.1	1.83	22.3	14.8	53.5	58	14.4	28.1	5	0.31	7.7	2.8	36.7	0.6	7.4	4.3	55.9	5.17	9.5	42.6	82.4	1.84	22.3	14.6	53.2	87	14	26.5	-0.42	-0.02	-2.1	-2.1	-14	-0.3	-0.3	0.3
KS002	2	4.25	0.44	7.6	3.6	47.2	0.7	8.7	3.3	44.1	5.15	9.7	42.1	81.6	1.88	23	14.2	51.6	103	12.7	21.3	4.25	0.56	10.2	3.8	37.2	0.7	7.3	5.7	55.5	4.72	8.9	38.7	82	1.88	23	14.1	51.7	131	13.3	23.7	0	0.12	2.6	0.2	-10	0	-1.4	2.4
KS002	5	5.06	0	7.8	3.5	45.5	0.7	8.2	3.6	46.3	5.15	9.6	42	81.5	1.86	22.8	14.1	51.1	118	11.7	20.2	4.5	1.13	8.1	2.5	31.3	0.7	7.9	4.9	60.8	4.54	8.6	37.2	82	1.89	23.1	14	51.1	141	12.1	20.2	-0.56	1.13	0.3	-1	-14.2	0	-0.3	1.3
KS002	6	4.94	0.81	7.3	3.3	45.2	0.6	7.8	3.4	47	4.98	9.3	40.5	81.4	1.88	23	14.1	50.9	133	12.3	20.1	4.75	1.56	11.4	3.1	27.9	1	7.7	7.3	64.4	4.85	9.1	39.9	82.3	1.88	22.9	14.9	54.3	113	12.8	22.2	-0.19	0.75	4.1	-0.2	-17.3	0.4	-0.1	3.9
KS002	7	4.94	0.75	6.5	3	47	0.6	7.9	2.9	45.1	4.65	8.8	37.9	81.4	1.89	23.2	14.1	51.1	117	15.2	29.4	5.06	0.63	9.2	4.7	50.9	0.7	7.6	3.8	41.5	4.99	9.4	41.3	82.9	1.89	22.8	14.5	53.6	68	14.4	27.1	0.12	-0.12	2.7	1.7	3.9	0.1	-0.3	0.9
KS002	8	4.19	1.44	7.6	3.7	49.3	0.7	7.7	3.2	43	5.19	9.7	42.5	81.9	1.88	22.9	14.4	52.2	106	11.5	16.8	4.38	1.13	15.4	3	19.9	1	6.4	11.4	73.7	4.69	8.8	38.3	81.6	1.88	23.1	14	50.7	104	13.5	24.2	0.19	-0.31	7.8	-0.7	-29.4	0.3	-1.3	8.2
KS003	2	5.19	0.81	5.4	2.6	49	0.5	7.6	2.3	43.4	4.54	8.4	38.2	84	1.85	22	14.2	53.8	144	11.1	16.7	4.63	0.88	5.9	2.4	41.6	0.6	9	2.9	49.4	4.44	8.2	37.5	84.6	1.84	21.8	14.6	55.4	139	11.7	17.7	-0.56	0.07	0.5	-0.2	-7.4	0.1	1.4	0.6
KS003	5	5.19	0.19	6.3	2.9	47.4	0.7	9.1	2.7	43.5	4.26	7.8	35.7	83.8	1.84	22	13.8	51.9	153	11.2	17.8	3.75	2.25	7.4	3.5	47	0.7	9.2	3.2	43.8	4.37	8	36.9	84.3	1.84	21.8	14.2	54	199	10.1	11.9	-1.44	2.06	1.1	0.6	-0.4	0	0.1	0.5
KS003	6	5.06	0.56	5.7	2.3	41.3	0.7	9.7	2.7	49	4.14	7.7	35	84.4	1.86	22.1	14.3	54.2	147	9.9	10.8	3.38	1.88	6.6	2.1	32.9	0.5	7	4	60.1	4.43	8.1	37.3	84.3	1.84	21.8	14	53.6	217	10.4	13.6	-1.68	1.32	0.9	-0.2	-8.4	-0.2	-2.7	1.3
KS003	7	4.81	0.69	4.4	1.8	41.7	0.4	7.8	2.2	50.5	4.14	7.7	34.8	84.2	1.85	22	14.1	53.4	140	10.5	14.4	4.44	0.81	4.6	2	44.3	0.5	8	2.1	47.7	4.16	7.7	35.2	84.4	1.84	21.8	14.2	54.2	188	10.1	11.3	-0.37	0.12	0.2	0.2	2.6	0.1	0.2	-0.1
KS003	8	5	0.19	6	2.4	41.1	0.6	8.1	3	50.8	4.22	7.8	35.4	83.8	1.86	22.2	13.9	52.1	135	11.3	17	3.94	1.44	7.6	2.1	27.5	0.6	7.9	4.9	64.6	4.21	7.8	35.7	84.7	1.85	21.8	14.4	55.3	173	11.1	16.5	-1.06	1.25	1.6	-0.3	-13.6	0	-0.2	1.9
KS004	2	5.38	0.63	7.8	3.8	48.4	0.6	7.7	3.4	43.9	4.98	9.3	41	82.3	1.87	22.7	14.2	52.3	135	12.1	19.5	5.31	0.63	7.1	2.9	41.4	0.6	6.8	3.6	51.8	4.57	8.8	37.6	82.3	1.93	23.4	14	51	126	12.2	18.8	-0.07	0	-0.7	-0.9	-7	0	-0.9	0.2
KS004	5	4.69	1	7.4	3.6	48.7	0.5	6.7	3.3	44.6	4.97	9.5	40.9	82.2	1.91	23.2	14	50.9	115	12.1	20.7	2.88	3.13	10.2	3.5	34.5	0.8	7.3	5.9	58.2	5.21	9.9	43.2	82.9	1.89	22.8	14.1	52.2	168	13.2	22.9	-1.81	2.13	2.8	-0.1	-14.2	0.3	0.6	2.6
KS004	6	5.13	0.44	7.2	3.7	52.2	0.6	7.4	2.9	40.4	4.84	9.1	40	82.5	1.88	22.8	14.3	52.3	134	12.2	19.6	4.38	1.63	9.2	3.6	39.4	0.8	7.7	4.8	52.9	4.4	8.3	36.3	82.4	1.89	23	14.4	52.6	120	13	23.3	-0.75	1.19	2	-0.1	-12.8	0.2	0.3	1.9
KS004	7	5.13	0.56	8	4.1	50.9	0.5	6.9	3.4	42.2	4.61	8.9	38	82.4	1.93	23.4	14	51.4	86	12.9	23.2	5.44	0.38	7.2	3.6	50.7	0.6	7.1	3	42.2	4.79	9.1	40.1	83.6	1.9	22.7	14.4	53.5	116	13.4	23.5	0.31	-0.18	-0.8	-0.5	-0.2	0.1	0.2	-0.4
KS004	8	6	0	8.4	4	47.4	0.4	5.3	4	47.3	5.37	10.1	44.3	82.5	1.88	22.8	14.2	51.9	133	12	20.3	4	2.25	11.8	3.3	28.5	0.9	7.1	7.6	64.4	4.96	9.4	41.1	82.7	1.91	23.1	13.9	51.1	114	13.8	26.3	-2	2.25	3.4	-0.7	-18.9	0.5	1.8	3.6
KS005	2	5.06	0.75	10.9	4.8	44.5	0.9	7.8	5.2	47.7	4.16	7.7	34.5	83	1.85	22.3	14.1	52.6	118	13.7	24.3	4.81	0.56	8.4	3.1	36.8	0.6	6.8	4.7	56.4	4.32	8	36.1	83.5	1.85	22.2	13.8	52.1	155	13	22.6	-0.25	-0.19	-2.5	-1.7	-7.7	-0.3	-1	-0.5
KS005	5	5.5	0.56	8.9	3.4	38.3	0.6	6.8	4.9	54.9	4.44	8.2	36.6	82.3	1.84	22.5	13.8	50.8	120	11.5	17.3	4.88	0.94	11.5	3.6	32	0.9	6.7	7	61.3	4.14	7.7	34.5	83.4	1.87	22.4	14	52.3	129	12.4	20.2	-0.62	0.38	2.6	0.2	-6.3	0.3	-0.1	2.1
KS005	6	5.25	0.44	9	3.6	40.7	0.8	7.3	4.6	52	4.96	9	41.2	83	1.82	21.9	14	52.5	148	11.9	19	5	0.69	7.6	3.1	41.5	0.6	7.5	3.9	51	3.53	6.6	29.5	83.6	1.88	22.5	14.1	52.6	127	11.6	17.5	-0.25	0.25	-1.4	-0.5	0.8	-0.2	0.2	-0.7
KS005	8	4.56	0.63	7.8	3.4	43.6	0.5	6.7	3.9	49.7	4.38	8.1	36.2	82.7	1.85	22.4	13.9	51	128	12.5	20.7	4.63	0.88	8.9	3.1	35.5	0.8	7.6	5	56.9	4.07	7.7	33.9	83.4	1.89	22.6	13.9	52.3	98	12.3	21.3	0.07	0.25	1.1	-0.3	-8.1	0.3	0.9	1.1
KS007	2	4.38	0.88	6.6	2.6	39.2	0.6	8.5	3.4	52.3	4.09	7.5	34	83.1	1.84	22.2	13.7	51.3	140	11.4	17.4	3.81	1.63	12	3.6	30.6	1.1	8.5	7.3	60.9	5.29	9.7	44.7	84.5	1.84	21.8	14.2	54.6	160	12.1	20.3	-0.57	0.75	5.4	1	-8.6	0.5	0	3.9
KS007	5	4.06	0.56	7.3	3.1	42.7	0.7	8.3	3.5	49	4.49	8.3	37.3	83.1	1.86	22.3	13.8	51.9	171	12.3	20.8	3.5	2.31	13.8	3.7	26.8	1.1	7.7	9	65.5	4.54	8.5	38.1	83.8	1.86	22.2	14.1	53.2	140	13.1	23.6	-0.56	1.75	6.5	0.6	-15.9	0.4	-0.6	5.5
KS007	6	4	1.75	7.7	3.1	41	0.7	8.4	3.9	50.6	4.82	8.9	40.4	83.8	1.86	22.2	13.8	52.3	155	12.4	20.5	3.5	2.19	10.9	3.3	30.5	0.9	7.6	6.7	61.9	4.63	8.8	38.7	83.5	1.89	22.6	13.7	51.7	153	12.7	22.6	-0.5	0.44	3.2	0.2	-10.5	0.2	-0.8	2.8
KS007	7	3.94	1.38	7.1	2.6	37.3	0.8	10.6	3.7	52.1	4.14	8.1	36.2	87.4	1.96	22.4	14.3	56.7	122	14.9	30.5	4.13	1.19	6.6	2.8	42.3	0.7	9.7	3.1	48	4.17	7.8	35	83.8	1.88	22.3	13.9	52.4	82	12.6	20.3	0.19	-0.19	-0.5	0.2	5	-0.1	-0.9	-0.6
KS007	8	4.13	1.17	9.5	3.3	35.1	0.9	8.9	5.3	56	4.41	8.5	38.4	87.1	1.92	22.1	14.2	56	134	15.7	31.1	3.81	1.88	10.1	3.2	31.7	0.8	7.3	6.1	61	4.18	7.9	35	83.6	1.89	22.6	13.9	52.3	121	12	20.4	-0.32	0.71	0.6	-0.1	-3.4	-0.1	-1.6	0.8
KS009	5	2.13	0.44	6.9	2.2	32.3	0.5	6.8	4.2	60.9	4.31	8.1	36.4	84.6	1.88	22.2	14.7	56.2	166	12.7	22.2	3.75	0.56	12.6	2.4	19.4	0.9	6.5	9.3	74.1	4.3	8.1	35.9	83.5	1.89	22.7	13.9	52.4	204	11.9	19.3	1.62	0.12	5.7	0.2	-12.9	0.4	-0.3	5.1
KS010	2	3.56	0.88	6.9	1.6	23.8	0.6	7.2	4.7	69	4.31	7.9	34.8	80.7	1.84	22.7	13.6	49.6	161	12.5	21.2	3.06	2.38	10.1	2	20.5	0.7	6.4	7.4	73.1	4.11	7.5	33	80.3	1.83	22.8	13.5	49.2	151	12.3	19.8	-0.5	1.5	3.2	0.4	-3.3	0.1	-0.8	2.7
KS010	7	3.06	2.08	9.2	3.2	34.8	0.7	7.5	5.3	57.7	5.01	8.9	40.8	81.3	1.78	21.9	13.7	50.1	120	13.3	25.4	2.13	3.31	10.1	2.7	26.9	0.7	6.9	6.7	66.2	4.16	7.7	33.8	81.2	1.86	22.9	13.7	50.1	126	12.9	22.7	-0.93	1.23	0.9	-0.5	-7.9	0	-0.6	1.4
KS010	8	3.63	1.38	6.6	2.4	36.5	0.6	8.7	3.6	54.8	4.46	8.2	36	80.8	1.85	22.9	13.6	49.4	145	13	23.2	3.13	2.19	13.8	4	29	1	6.9	8.8	64.1	4.74	8.5	38.7	81.6	1.8	22	13.5	49.6	112	13	24.9	-0.5	0.81	7.2	1.6	-7.5	0.4	-1.8	5.2
KS012	2	4.63	0.56	7	1.9	27.1	0.4	6.3	4.7	66.6	4.01	7.6	33.4	83.4	1.9	22.8	13	50	214	10.7	13.6	4.75	0.56	12.7	4.3	34	1.2	8.7	7.2	57.3	4.24	8	35.3	83.4	1.9	22.8	12.9	49.2	194	11.5	17.4	0.12	0	5.7	2.4	6.9	0.8	2.4	2.5
KS012	5	5.56	0	10	4.4	44.1	0.8	7.9	4.8	48	4.77	8.9	39.9	83.6	1.87	22.3	13	50	177	11.8	18.9	4.38	0.88	15.1	5.1	33.7	1.3	8.9	8.7	57.4	4.17	7.8	34.6	83	1.88	22.6	12.8	48.5	180	11	15	-1.18	0.88	5.1	0.7	-10.4	0.5	1	3.9
KS012	6	4.69	0.5	9.7	3.7	38.6	0.9	8.5	5.1	52.9	4.41	8.3	36.9	83.7	1.89	22.6	12.9	49.7	232	11.3	16.9	4.94	0.31	9.8	3.9	40.5	1	9.1	4.9	50.4	4.39	8.3	36.7	83.6	1.89	22.6	13.3	51	252	11.7	18.7	0.25	-0.19	0.1	0.2	1.9	0.1	0.6	-0.2
KS012	8	4.5	0.63	8.6	3.8	44	0.7	8.2	4.1	47.8	4.77	8.9	39.7	83.3	1.86	22.4	12.8	49.3	203	11.5	18	4.56	0.92	17.6	7.1	40.7	1.6	8.4	8.9	50.9	5.1	9.4	42.7	83.7	1.84	22	13	50.1	150	12.8	21.7	0.06	0.29	9	3.3	-3.3	0.9	0.2	4.8
KS014	2	4.81	0.81	7.7	2.1	28.1	0.6	6.5	5	65.4	4.38	8.4	37.5	85.6	1.92	22.4	14	54.4	155	14.6	29.1	2.88	2.44	5.7	1.8	31.6	0.4	6.9	3.5	61.5	3.95	7.7	33.6	85	1.94	22.8	13.7	52.4	96	12.2	19.4	-1.93	1.63	-2	-0.3	3.5	-0.2	0.4	-1.5
KS014	6	5.38	0.25	5.2	1.9	37.4	0.5	8.9	2.8	53.7	4.1	7.8	34.7	84.7	1.91	22.6	13.7	52.9	122	13.4	24.4	3.13	2.31	9.8	3	31	0.9	8.6	5.9	60.4	4.31	8.3	36.7	85.1	1.93	22.6	14	53.9	127	14.6	28.6	-2.25	2.06	4.6	1.1	-6.4	0.4	-0.3	3.1
KS014	7	4	1.75	4.7	1.6	35.6	0.4	6.7	2.7	57.7	4.03	7.8	34.2	84.9	1.93	22.8	13.7	52.5	100	13	24.5	4	1.38	6.1	2.4	39.4	0.5	7.3	3.2	53.3	4.16	8	35.4	84.9	1.93	22.7	13.8	53.2	105	15.9	32.5	0	-0.37	1.4	0.8	3.8	0.1	0.6	0.5
KS014	8	4.63	0.56	5.5	1.7	32.2	0.5	7.8	3.3	60	4.33	8.3	36.8	84.9	1.91	22.5	13.7	53	127	14.8	29.9	3.5	1.88	9.1	2.3	26.1	0.6	5.6	6.2	68.3	4.04	7.7	34	84.2	1.91	22.7	13.9	52.7	100	15.9	32.4	-1.13	1.32	3.6	0.6	-6.1	0.1	-2.2	2.9
KS016	2	3.56	2.44	5.6	2.2	39.5	0.4	7.2	3	53.3	5.05	9	40.9	80.9	1.78	22	14.1	51	181	11.4	18.4	3.38	2.94	6.2	2.8	45.4	0.5	8	2.9	46.6	4.86	8.8	39.4	81.1	1.8	22.3	14.4	51.9	183	12.1	18.4	-0.18	0.5	0.6	0.6	5.9	0.1	0.8	-0.1
KS016	5	3.31	2.83	7.2	2.9	41.4	0.7	8.2	3.6	50.4	5.19	9.4	42.4	81.7	1.82	22.3	14.4	52.2	176	12	18.7	3.63	2.63	9.9	4.4	44.8	0.9	8.6	4.6	46.6	5.44	9.9	44.7	82.1	1.81	22.1	14.6	53.5	150	12.6	21.1	0.32	-0.2	2.7	1.5	3.4	0.2	0.4	1
KS016	6	4.13	1.81	8.5	3.6	43	0.8	8.1	4.1	48.9	5.56	9.9	45.5	81.9	1.8	21.9	14.5	53.1	186	11.9	18.5	3	2.25	7.4	3	40.7	0.6	8.1	3.8	51.2	5.11	9.3	41.8	81.8	1.81	22.1	14.5	52.8	146	12.5	20.4	-1.13	0.44	-1.1	-0.6	-2.3	-0.2	0	-0.3
KS016	7	4.31	1.44	6.2	2.6	43.2	0.6	7.8	3	49	4.87	8.8	39.4	80.9	1.81	22.3	14	50.5	165	12	19.1	2.81	3.13	5.8	2.2	37.8	0.5	8	3.1	54.2	4.71	8.6	38.4	81.6	1.83	22.4	14.6	53.2	150	12.3	21	-1.5	1.69	-0.4	-0.4	-5.4	-0.1	0.2	0.1
KS016	8	3.44	2.44	7.4	3.5	47.8	0.7	8.7	3.2	43.5	5.44	9.7	44.2	81.2	1.79	22	14.4	52.2	131	12.5	21.2	3.69	2.25	10.9	4.2	38.3	1	9.4	5.7	52.3	5.48	9.9	44.5	81.3	1.81	22.2	14.5	52.5	136	12.8	21.5	0.25	-0.19	3.5	0.7	-9.5	0.3	0.7	2.5
KS018	2	3.94	1.13	7	2.8	40.7	0.7	8.3	3.5	51	4.43	8.9	38.8	87.6	2.01	22.9	13.8	55.9	88	16.1	32.9	3.56	1.81	6.6	2.6	39.4	0.5	7.5	3.5	53.1	4.59	9.1	40.3	87.9	1.98	22.5	14	56.5	138	13.1	24.1	-0.38	0.68	-0.4	-0.2	-1.3	-0.2	-0.8	0
KS018	5	3.44	1.19	7.1	3.1	44.7	0.7	7.8	3.3	47.5	4.85	9.6	42.8	88.3	1.98	22.4	14.1	57.3	132	13.9	26.5	3.38	1.63	8.1	3.7	45.6	0.6	6.9	3.8	47.5	4.43	8.7	39	88	1.96	22.3	13.9	56.3	112	14.5	28.1	-0.06	0.44	1	0.6	0.9	-0.1	-0.9	0.5
KS018	6	3.56	1.13	5.3	2.1	40.4	0.5	7.5	2.7	52.1	4.49	8.8	39.5	87.9	1.96	22.2	14.1	56.7	144	12.8	21.6	3.19	3	6.1	2.4	40.1	0.5	7.4	3.2	52.5	4.11	8.1	36	87.5	1.98	22.6	14	55.8	109	14	26.2	-0.37	1.87	0.8	0.3	-0.3	0	-0.1	0.5
KS018	7	3.25	1.44	6.4	2.9	45.6	0.5	6.8	3	47.6	4.71	9.3	41.5	88.1	1.98	22.5	14.1	57.2	119	14.7	28.5	3.81	1.13	7.1	3.6	51.3	0.6	8.1	2.9	40.6	4.82	9.3	42.5	88.1	1.93	22	14.1	57.1	117	14.7	28.3	0.56	-0.31	0.7	0.7	5.7	0.1	1.3	-0.1
KS018	8	3.42	1.13	7	3.6	51.4	0.5	7.3	2.9	41.3	4.66	9.2	40.9	87.7	1.97	22.5	14.1	56.1	146	14.5	26.8	3.56	2	6.7	2.7	40.4	0.4	5.9	3.6	53.7	4.28	8.5	37.5	87.7	1.99	22.7	14	56.3	110	14.4	28.3	0.14	0.87	-0.3	-0.9	-11	-0.1	-1.4	0.7
KS020	2	4.94	0.88	9.1	2.8	31.1	0.8	8.4	5.5	60.5	4.77	8.8	39.7	83.2	1.84	22.2	13.8	51.9	131	12.6	21.4	4.5	1.38	6.7	2.1	32	0.5	6.3	4.1	61.7	3.88	7.2	32.2	82.9	1.86	22.5	13.8	51.8	169	12	19.5	-0.44	0.5	-2.4	-0.7	0.9	-0.3	-2.1	-1.4
KS020	5	4.56	0.75	8.1	2.6	32.8	0.6	6.7	4.9	60.5	5.02	9.3	41.7	83.1	1.85	22.3	14	52.5	163	12.6	21.2	4.38	1.69	14.3	5.2	36.5	1.3	8.8	7.8	54.7	5.84	10.7	48.9	83.8	1.83	21.8	14	52.8	107	12	19.6	-0.18	0.94	6.2	2.6	3.7	0.7	2.1	2.9
KS020	6	4.5	1.13	6.1	1.8	29.3	0.4	6.2	3.9	64.5	4.21	7.8	34.8	82.6	1.84	22.3	13.5	50.5	170	10.9	14.4	3.81	2	8.4	2.3	28.3	0.7	7	5.4	64.7	3.93	7.5	32.3	82.2	1.9	23.1	13.4	49.7	166	12	19.8	-0.69	0.87	2.3	0.5	-1	0.3	0.8	1.5
KS020	7	4.13	1.69	6.4	1.9	30.3	0.5	7.3	4	62.4	3.94	7.3	32.5	82.6	1.88	22.6	13.4	50	172	11.5	17.5	4.19	1.63	8.5	3.8	44.6	0.7	7.7	4	47.7	4.23	7.8	35.2	83.1	1.85	22.3	13.8	51.8	123	13.3	24.7	0.06	-0.06	2.1	1.9	14.3	0.2	0.4	0
KS020	8	4.13	1.75	7.7	2.7	35.4	0.6	7.3	4.4	57.3	4.57	8.5	37.8	82.5	1.86	22.6	14	52.2	124	12.8	23.9	3.13	2.56	12	1.7	14.3	0.5	4.1	9.8	81.6	4.05	7.6	33.4	82.4	1.88	22.7	13.7	50.9	165	12.4	20.9	-1	0.81	4.3	-1	-21.1	-0.1	-3.2	5.4
median		4.595	0.75	7.25	3.05	42.2	0.6	7.8	3.5	49.35	4.655	8.85	39.45	82.85	1.86	22.4	14.05	52.15	134	12.5	21	4	1.595	8.45	3.05	36.2	0.7	7.55	4.85	56.45	4.435	8.5	37.5	83.4	1.88	22.6	14	52.45	130	12.75	21.6	-0.37	0.44	1.25	0.2	-6.35	0.1	-0.1	1.15
Q1		4	0.44	6.4	2.4	37.1	0.5	7.275	3	46.375	4.325	8.1	36.2	81.85	1.84	22.2	13.8	51	118.75	11.65	18.475	3.5	0.78	7.1	2.4	30.575	0.6	6.9	3.675	50.975	4.17	7.8	35.2	82.2	1.84	22.2	13.8	51.675	112	12.075	19.575	-0.705	-0.005	0.175	-0.5	-10.425	-0.1	-0.9	0.175
Q3		5.13	1.2375	7.925	3.6	46.3	0.7	8.325	4.125	54.825	4.9875	9.3	41.275	84.05	1.8925	22.725	14.2	53.025	156.5	13.475	25.025	4.66	2.25	10.9	3.6	40.875	0.9	8.1	6.775	61.75	4.8275	9.1	40.15	84.225	1.8925	22.725	14.4	53.525	156.25	13.55	25.225	0.015	1.145	3.425	0.6	0.825	0.3	0.4	2.725
mean		4.50732	0.906071	7.31607	2.99107	41.1875	0.625	7.78214	3.7	51.0304	4.68018	8.73929	38.9643	83.3107	1.87179	22.4661	13.9714	52.3875	136.911	12.7089	21.9446	4.05714	1.51286	9.23214	3.15357	35.5571	0.748214	7.55	5.33036	56.8929	4.53929	8.50536	37.8571	83.4196	1.87625	22.4911	14.0143	52.6	137.089	12.8786	22.4696	-0.450179	0.606786	1.91607	0.1625	-5.63036	0.123214	-0.232143	1.63036
SD		0.793772	0.653067	1.36938	0.79161	6.7328	0.136515	0.9311	0.831865	6.92657	0.437968	0.755989	3.33899	2.04608	0.050312	0.355362	0.41108	2.06741	34.4744	1.41951	5.05579	0.780733	0.877191	2.82831	0.976071	8.07001	0.249356	1.00381	2.12995	8.59213	0.461101	0.808909	3.74029	1.77727	0.0444589	0.401939	0.427436	1.89756	36.5738	1.36977	5.04417	0.703155	0.73554	2.67097	1.02115	8.23244	0.269674	1.14861	1.97594
SE		0.106072	0.0872698	0.182991	0.105783	0.899708	0.0182426	0.124424	0.111163	0.925602	0.058526	0.101023	0.446192	0.273418	0.00672323	0.0474873	0.0549329	0.27627	4.60683	0.18969	0.675609	0.10433	0.11722	0.377948	0.130433	1.0784	0.0333216	0.13414	0.284627	1.14817	0.0616172	0.108095	0.499817	0.237498	0.00594107	0.0537114	0.0571185	0.253572	4.88739	0.183043	0.674055	0.0939631	0.0982906	0.356924	0.136457	1.10011	0.0360367	0.15349	0.264046
95%CI		4.40125	0.818802	7.13308	2.88529	40.2878	0.606757	7.65772	3.58884	50.1048	4.62165	8.63826	38.5181	83.0373	1.86506	22.4186	13.9165	52.1112	132.304	12.5192	21.269	3.95281	1.39564	8.85419	3.02314	34.4787	0.714893	7.41586	5.04573	55.7447	4.47767	8.39726	37.3573	83.1821	1.87031	22.4374	13.9572	52.3464	132.202	12.6955	21.7956	-0.544142	0.508495	1.55915	0.0260429	-6.73046	0.0871776	-0.385633	1.36631
		4.61339	0.993341	7.49906	3.09685	42.0872	0.643243	7.90657	3.81116	51.956	4.7387	8.84031	39.4105	83.5841	1.87851	22.5136	14.0264	52.6638	141.518	12.8986	22.6203	4.16147	1.63008	9.61009	3.284	36.6355	0.781536	7.68414	5.61498	58.041	4.6009	8.61345	38.357	83.6571	1.88219	22.5448	14.0714	52.8536	141.977	13.0616	23.1437	-0.356216	0.705076	2.273	0.298957	-4.53025	0.159251	-0.078653	1.8944
decrease in LYM_P
		2	5	6	7	8		n	%
KS001		1	1	1	1	1		5	100
KS002		1	1	1	0	1		4	80
KS003		1	1	1	0	1		4	80
KS004		1	1	1	1	1		5	100
KS005		1	1	0	0	1		3	60
KS007		1	1	1	XXX	1		4	100
KS009		XXX	1	XXX	XXX	XXX		1	100
KS010		1	XXX	XXX	1	1		3	100
KS012		0	1	0	XXX	1		2	50
KS014		0	XXX	1	0	1		2	50
KS016		0	0	1	1	1		3	60
KS018		1	0	1	0	1		3	60
KS020		0	0	1	0	1		2	40
n		8	8	9	4	12
%		66.6667	72.7273	81.8182	40	100
increase in GRAN_P
		2	5	6	7	8		n	%
KS001		1	1	1	1	1		5	100
KS002		1	1	1	0	1		4	80
KS003		1	1	1	0	1		4	80
KS004		1	1	1	0	1		4	80
KS005		1	1	0	0	1		3	60
KS007		1	1	1	XXX	1		4	100
KS009		XXX	1	XXX	XXX	XXX		1	100
KS010		1	XXX	XXX	1	1		3	100
KS012		0	1	0	XXX	1		2	50
KS014		0	XXX	1	0	1		2	50
KS016		0	0	1	1	1		3	60
KS018		1	0	1	0	1		3	60
KS020		1	0	1	0	1		3	60
n		9	8	9	3	12
%		75	72.7273	81.8182	30	100
[truncated: 15 more columns]
